# Supplementary material for: Inhibition of Shikimate Kinase from Methicillin-Resistant Staphylococcus aureus by Benzimidazole Derivatives. Kinetic, Computational, Toxicological, and Biological Activity Studies
Source: Int J Mol Sci. 2024 May 7;25(10):5077. doi: 10.3390/ijms25105077 (PMC11121535; doi:10.3390/ijms25105077)
Supplement: Supplementary file 1 [file ijms-25-05077-s001.zip]

Archive with 2 entries (2 files):
- ijms-2942766-supplementary figures.pdf
- Table S1.xlsx
