# Supplementary material for: Inhibition of Shikimate Kinase from Methicillin-Resistant Staphylococcus aureus by Benzimidazole Derivatives. Kinetic, Computational, Toxicological, and Biological Activity Studies
Source: Int J Mol Sci. 2024 May 7;25(10):5077. doi: 10.3390/ijms25105077 (PMC11121535; doi:10.3390/ijms25105077)
Supplement: Supplementary file 1 [file ijms-25-05077-s001.zip › Table S1.xlsx]

## Sheet: Hoja2
Compound	Assayed concentration (μM)	% inhibition SaSK
C11	200 μm	29
C12	200 μM	24
C13	200 μm	23
C14	200 μm	23
C15	200 μM	22
C16	200 μM	22
C17	200 μM	22
C18	200 μm	21
C19	200 μM	21
C20	200 μM	21
C21	200 μm	20
C22	200 μM	20
C23	200 μm	19
C24	50 μM	19
C25	50 μM	19
C26	200 μM	19
C27	200 μM	19
C28	200 μM	19
C29	200 μm	18
C30	50 μM	18
C31	25 μM	18
C32	200 μM	18
C33	25 μM	18
C34	12.5 μM	18
C35	200 μM	18
C36	200 μM	18
C37	200 μM	18
C38	200 μM	18
C39	200 μm	17
C40	200 μm	17
C41	25 μM	17
C42	50 μM	17
C43	200 μm	16
C44	200 μm	15
C45	50 μM	15
C46	25 μM	15
C47	25 μM	15
C48	10 μM	15
C49	50 μM	15
C50	200 μM	15
C51	200 μm	14
C52	200 μm	14
C53	200 μm	14
C54	200 μm	14
C55	50 μM	14
C56	25 μM	14
C57	25 μM	14
C58	25 μM	14
C59	100 μM	14
C60	200 μM	14
C61	200 μM	14
C62	200 μM	14
C63	200 μm	13
C64	200 μm	13
C65	25 μM	13
C66	200 μM	13
C67	200 μM	13
C68	200 μM	13
C69	200 μM	13
C70	200 μM	13
C71	200 μM	13
C72	200 μM	13
C73	200 μM	13
C74	200 μm	12
C75	200 μm	12
C76	100 μM	12
C77	25 μM	12
C78	50 μM	12
C79	200 μM	12
C80	200 μM	12
C81	200 μM	12
C82	200 μM	12
C83	200 μM	12
C84	200 μM	11
C85	100 μM	11
C86	200 μM	11
C87	200 μM	11
C88	200 μM	11
C89	200 μM	11
C90	200 μM	11
C91	200 μM	11
C92	200 μm	10
C93	200 μm	10
C94	200 μm	10
C95	50 μm	10
C96	25 μM	10
C97	200 μM	10
C98	200 μM	10
C99	200 μM	10
C100	200 μm	9
C101	25 μM	9
C102	200 μM	9
C103	100 μM	9
C104	100 μM	9
C105	200 μM	9
C106	200 μm	8
C107	200 μm	8
C108	200 μM	8
C109	200 μM	8
C110	200 μM	8
C111	200 μM	7
C112	200 μM	7
C113	200 μm	6
C114	200 μm	6
C115	200 μm	6
C116	200 μM	6
C117	200 μm	5
C118	200 μm	5
C119	200 μm	4
C120	200 μm	4
C121	200 μm	4
C122	25 μM	4
C123	200 μM	4
C124	200 μm	3
C125	200 μm	3
C126	200 μm	3
C127	25 μM	3
C128	10 μM	3
C129	25 μM	2
C130	10 μm	2
C131	200 μm	1
C132	40 μm	1
C133	200 μm	0
C134	200 μm	0
C135	50 μm	0
C136	200 μm	0
C137	50 μm	0
C138	200 μm	0
C139	50 μm	0
C140	50 μm	0
C141	200 μm	0
C142	200 μm	0
C143	200 μm	0
C144	200 μm	0
C145	200 μm	0
C146	200 μm	0
C147	50 μm	0
C148	200 μm	0
C149	200 μm	0
C150	200 μm	0
C151	200 μm	0
C152	50 μm	0
C153	200 μm	0
C154	200 μm	0
C155	200 μm	0
C156	200 μm	0
C157	200 μm	0
C158	200 μm	0
C159	200 μm	0
C160	200 μm	0
C161	200 μm	0
C162	200 μm	0
C163	200 μm	0
C164	200 μm	0
C165	10 μm	0
C166	200 μm	0
C167	200 μm	0
C168	200 μm	0
C169	50 μm	0
C170	25 μM	0
